# Supplementary material for: The function of ER-phagy receptors is regulated through phosphorylation-dependent ubiquitination pathways
Source: Nat Commun. 2023 Dec 15;14:8364. doi: 10.1038/s41467-023-44101-5 (PMC10724265; doi:10.1038/s41467-023-44101-5)
Supplement: Supplementary file 4 — Source Data [file 41467_2023_44101_MOESM4_ESM.zip]

Archive with 4 entries (4 files):
- Source_Data_MS_Spectra.pdf
- __MACOSX/._Source_Data_MS_Spectra.pdf
- source_data.xlsx
- __MACOSX/._source_data.xlsx
